# Supplementary material for: Assessing the Impact of Simplified Language on a Patient-Facing Pharmacogenetic Report: A User Comprehension Study
Source: J Pers Med. 2025 Jun 12;15(6):247. doi: 10.3390/jpm15060247 (PMC12194072; doi:10.3390/jpm15060247)
Supplement: Supplementary file 1 [file jpm-15-00247-s001.zip]

Archive with 1 entries (1 files):
- jpm-3635468-supplementary.pdf
